# Supplementary material for: Predictive Models of within- and between-Species SARS-CoV-2 Transmissibility
Source: Viruses. 2022 Jul 19;14(7):1565. doi: 10.3390/v14071565 (PMC9318986; doi:10.3390/v14071565)
Supplement: Supplementary file 1 [file viruses-14-01565-s001.zip]

Archive with 4 entries (4 files):
- Figure_S1.tif
- Figure_S2.tif
- Figure_S3.tif
- Table_S1.pdf
